# Supplementary material for: Factors Affecting Enteric Emission Methane and Predictive Models for Dairy Cows
Source: Animals (Basel). 2023 Jun 2;13(11):1857. doi: 10.3390/ani13111857 (PMC10252078; doi:10.3390/ani13111857)
Supplement: Supplementary file 1 [file animals-13-01857-s001.zip]

Archive with 1 entries (1 files):
- animals-2403067-supplementary.pdf
